# Supplementary material for: Determination of the Phylogenetic Relationship of Dendrobium linawianum (Orchidaceae) Based on Comparative Analysis of Complete Chloroplast Genomes
Source: Curr Issues Mol Biol. 2025 Oct 21;47(10):869. doi: 10.3390/cimb47100869 (PMC12563224; doi:10.3390/cimb47100869)
Supplement: Supplementary file 1 [file cimb-47-00869-s001.zip]

Archive with 1 entries (1 files):
- cimb-3886075-supplementary.docx
